# Supplementary material for: The Impact of Statins on the Survival of Patients with Advanced Hepatocellular Carcinoma Treated with Sorafenib or Lenvatinib
Source: Cancers (Basel). 2024 Jan 5;16(2):249. doi: 10.3390/cancers16020249 (PMC10813381; doi:10.3390/cancers16020249)
Supplement: Supplementary file 1 [file cancers-16-00249-s001.zip]

Archive with 1 entries (1 files):
- cancers-2782954-supplementary.pdf
